# Supplementary material for: Lipid Serum Profiling of Boar-Tainted and Untainted Pigs Using GC×GC–TOFMS: An Exploratory Study
Source: Metabolites. 2022 Nov 15;12(11):1111. doi: 10.3390/metabo12111111 (PMC9693814; doi:10.3390/metabo12111111)
Supplement: Supplementary file 1 [file metabolites-12-01111-s001.zip]

Archive with 1 entries (1 files):
- metabolites-2026315-supplementary.pdf
